# Supplementary material for: Landraces of snake melon, an ancient Middle Eastern crop, reveal extensive morphological and DNA diversity for potential genetic improvement
Source: BMC Genet. 2018 May 23;19:34. doi: 10.1186/s12863-018-0619-6 (PMC5966880; doi:10.1186/s12863-018-0619-6)
Supplement: Supplementary file 1 — Omari et al. Table S1. Data on landraces used in this study and their respective collection sites. Table provides, for each population (collection site), the full set of geographic and climatic variables, morphological scores, and genetic diversity parameters that were calculated from the molecular data. (XLS 103 kb) [file 12863_2018_619_MOESM1_ESM.xls]

## Sheet: Sheet1
			Geographic descriptors						Climatic parameters																	Soil parameters					Morphology traits													Plant quantitative traits
Code	horticultural_variety	DArT seq	Site	lon	lat	ITMX	ITMY	alt	tmin3_17	tmin4_17	tmin5_17	tmin6_17	tmax3_17	tmax4_17	tmax5_17	tmax6_17	tmean3_17	tmean4_17	tmean5_17	tmean6_17	annual precip	annual Prec CV	eva3	eva4	eva_3-6_mean	Soil_Code	soil_Type	CaCO3	Hygroscopic_moisture_%	Plants Number for morph. Scoring	Dots (0/1)	Color (1-4)	Grooves (1-4)	Straight fruit(1-3)	Plants Number for leaf shape Scoring	leaf shape (1-5)	Ratio_Length_Width_AV_SF	SD_L_W_SF	SE_L_W_SF	ratio_length_width_AV_BF	SD_L_W_BF	SE_L_W_BF	plant_nom_morph_QUAN	Tot_Yld(gram)	SD_Tot_Yld	SE_Tot_Yld	Tot_Yld_CV	Early_Yld(gram)	SD_ Early_Yld
AWW	BW		Beit Netofa Arraba	35.3328	32.8207	231467	747329	147	96	122	164	196	198	239	289	312	147	180	226	254	530	109			5.2811	H	H	1.36702	8.93015	7	7:0	7:0:0:0	0:0:5:2	6:1:0	12	0:0:5:7:0	5.0797	1.15249	0.435599	4.90822	1.1131	0.420713	12	1116.68	528.194	152.476	0.473002	833.667	456.571
MZ2	BW	Y	Beit Netofa, Manda	35.2881	32.8037	227282	745442	148	95	120	162	194	196	238	285	308	145	179	223	251	533	109	3.33607	4.42499	5.2111	H	H	0.391303	9.44245	6	6:0	3:0:0:3	0:0:3:3	5:1:0	12	4:0:2:6:0	4.11882	0.885913	0.361673	3.83076	0.976233	0.398546	11	984.127	748.849	225.786	0.760927	746.455	619.437
MNZ	BW		Beit Netofa, Manda	35.2632	32.7966	224952	744649	145	95	120	160	194	196	237	283	306	145	178	221	250	535	110			5.16193	H	H	1.48061	8.36158	8	8:0	8:0:0:0	0:1:6:1	6:2:0	12	0:0:3:8:1	5.68105	0.866741	0.306439	5.77067	0.604053	0.213565	5	2211.2	926.53	414.357	0.419017	1456	781.841
JB01	BW		Jenin/Bear al-basha	35.2263	32.4315	221506	704159	237	89	114	157	186	193	237	286	305	141	175	221	245	509	110			5.38068	H	H	0.55989	8.8274	8	8:0	8:0:0:0	0:1:6:2	6:2:0	12	0:1:5:6:0	5.50992	1.14007	0.403076	5.60367	0.761209	0.269128	9	1688.44	902.887	300.962	0.534745	1353.67	868.145
JM05	BW	Y	Jenin/meslyeh	35.2773	32.3922	226307	699801	378	84	110	153	183	184	229	281	303	134	169	217	243	498	109	3.33565	4.67785	5.5201	H	H	4.87656	8.5249	6	6:0	6:0:0:0	0:2:3:1	2:4:0	12	0:0:7:5:0	6.28196	0.761511	0.310886	5.36271	0.703797	0.287324	9	769.889	510.165	170.055	0.662647	599.556	404.634
AB59	BW	Y	Jericho/Bardala	35.4886	32.3864	246189	699194	-99	97	127	171	198	220	272	325	351	158	199	248	274	328	105	3.49098	4.99889	6.01037	K	K			8	8:0	8:0:0:0	0:0:7:1	6:2:0	12	0:1:4:7:0	6.34443	0.77576	0.274273	5.96205	0.711362	0.251504	9	1321.44	537.905	179.302	0.407059	966.556	531.501
AB60	BW		Jericho/Bardala	35.4869	32.3864	246032	699193	-99	97	127	171	198	220	272	325	351	158	199	248	274	328	105			6.01037	B	B			8	8:0	8:0:0:0	0:1:2:5	6:2:0	12	0:3:5:4:0	6.57036	1.11667	0.394802	6.52549	1.00846	0.356543	12	1098.75	774.734	223.647	0.705105	796	724.448
JZ03	BW		Jenin/Zababdeh	35.3343	32.3831	231671	698799	379	83	111	154	184	184	232	284	306	133	171	219	245	445	107			5.68476	H	H	0.255871	9.22064	10	10:0	10:0:0:0	0:1:6:3	7:3:0	12	0:1:7:4:0	5.23986	0.732242	0.231555	5.26591	0.566486	0.179139	10	1702.6	1146.06	362.415	0.673121	1357.1	1012.38
JA07	BW	Y	Jenin/Mythaloon	35.2704	32.3544	225658	695618	367	84	110	153	182	185	231	283	303	134	170	218	242	495	109	3.35694	4.68846	5.52779	A	A	2.67404	7.86194	10	10:0	8:2:0:0	1:1:7:1	8:2:0	12	1:0:9:1:1	5.64182	1.61508	0.510733	5.81881	0.861942	0.27257	12	1831.25	1209.43	349.134	0.660442	1169.33	954.302
UA58	BW	Y	Tubas/Al-bqa'aa	35.4194	32.3318	239691	693127	222	88	117	161	189	197	247	302	324	142	182	231	256	341	106	3.46221	4.92769	5.88652	A	A			10	10:0	10:0:0:0	0:2:6:2	8:2:0	12	2:0:6:3:1	6.88774	1.77653	0.561787	6.16859	2.13313	0.674555	12	1580.17	487.121	140.62	0.308272	1152	375.563
NF27	BW	Y	Nablus/Al-Fara'a	35.3414	32.2728	232356	686572	170	90	118	160	188	202	250	302	322	146	184	231	255	382	109	3.43292	4.82936	5.72681	B	B	10.8309	8.64198	9	9:0	9:0:0:0	5:2:1:1	6:3:0	9	0:2:1:4:1	5.48077	1.03832	0.346105	5.13663	0.716272	0.238757	9	1593.67	608.844	202.948	0.38204	1075.56	450.041
SD30	BW	Y	Salfit/Dear Baloot	35.0385	32.0643	203783	663448	263	87	112	149	176	198	235	281	300	142	173	215	238	561	112	3.36944	4.45935	5.13523	H	H	1.39475	6.25567	10	10:0	10:0:0:0	0:4:5:1	5:6:0	12	3:0:3:5:1	6.2599	1.32145	0.398431	6.43294	0.856145	0.258137	11	2345.64	869.601	262.195	0.370731	1820.45	816.705
AZ61	BW	Y	Jericho/Zbadat	35.4642	31.8875	244022	643866	-243	119	153	192	219	243	296	348	370	181	224	270	294	172	104	4.15592	5.74225	6.58642	R	R			7	7:0	7:0:0:0	0:0:4:3	5:2:0	12	0:0:2:9:1	5.47057	0.926142	0.350049	5.50351	0.980641	0.370647	8	1889.5	1024.68	362.278	0.5423	1379	716.288
GRW	BW		Beit Netofa Arraba																											9	9:0	5:2:2:0	0:0:5:4	7:2:0	12	1:1:7:3:0	4.49389	1.21842	0.40614	4.39514	0.898541	0.299514
AWG	BG	Y	Beit Netofa Arraba	35.3328	32.8207	231467	747329	147	96	122	164	196	198	239	289	312	147	180	226	254	530	109	3.35541	4.48307	5.2811	H	H	1.36702	8.93015	10	8:2	3:1:2:4	0:4:5:1	9:1:0	12	0:1:3:8:0	3.2586	0.951036	0.300744	3.49685	0.92746	0.293289	9	1553.81	997.836	332.612	0.642186	1289.67	1001.12
TA12	BG	Y	Tulkarm/Anabta	35.1085	32.3173	210414	691495	212	91	114	153	183	197	237	281	299	144	175	217	241	582	112	3.25355	4.39442	5.12851	H	H	3.27973	9.11602	8	7:1	0:1:7:0	0:1:3:4	4:4:0	12	0:0:4:8:0	4.93926	1.08765	0.384543	5.28485	1.16871	0.413203	12	1131.08	535.229	154.507	0.4732	926.917	477.952
NS29	BG	Y	Nablus/Sabastiah	35.1766	32.2752	216828	686834	297	86	112	152	181	191	235	283	302	138	173	217	241	533	110	3.3243	4.51888	5.30928	B	B	32.2037	5.07812	6	6:0	0:5:1:0	0:1:5:0	3:3:0	12	0:1:3:8:0	6.11971	0.989099	0.403798	6.95905	1.95822	0.79944	10	933.2	321.151	101.557	0.34414	699	342.869
TB16	BG	Y	Tulkarm/Beat Lead	35.1247	32.2586	211938	684988	328	86	110	150	178	190	231	278	297	138	170	214	237	578	111	3.28785	4.40576	5.17839	B	B	43.1686	4.11074	8	7:1	0:3:4:1	0:1:4:3	4:4:0	12	0:0:3:9:0	5.49126	0.881956	0.311819	5.81449	1.28149	0.453077	12	1678	1046.23	302.02	0.623498	1192.42	801.183
TB15	BG		Tulkarm/Beat Lead	35.1467	32.2567	214004	684778	422	82	107	147	175	183	227	274	294	132	167	210	234	584	111			5.25154	B	B	62.3978	2.02532	9	9:0	0:3:4:2	4:1:3:1	4:5:0	12	1:3:4:4:0	5.27828	0.577598	0.192533	5.05863	0.925971	0.308657	10	1596.8	678.294	214.495	0.424783	1261.7	585.507
TK17	BG	Y	Tulkarm/Kour	35.0943	32.2356	209066	682446	379	83	108	147	176	186	228	274	294	134	168	210	235	599	112	3.27173	4.34593	5.12049	B	B	49.9385	2.9838	7	4:3	0:2:2:3	1:0:5:1	3:4:0	11	0:1:6:4:0	4.71353	0.967591	0.365715	5.00588	1.37319	0.519016	7	1050.29	624.961	236.213	0.595039	850.714	607.508
QJ21	BG		Qalqilia/Jeat	35.1818	32.2154	217320	680195	427	81	107	147	175	183	228	277	297	132	167	212	236	555	110			5.36821	B	B	34.0491	4.2591	8	7:1	0:2:6:0	0:1:2:5	5:3	12	0:1:4:7:0	4.67529	0.638553	0.225762	5.01722	0.993796	0.35136	12	1140.33	887.578	256.222	0.77835	844.917	603.973
QH18	BG		Qalqilia/Hajjah	35.1372	32.1992	213107	678404	411	82	107	147	175	185	228	276	297	133	167	211	236	573	111			5.26165	B	B	8.9136	6.74847	10	8:2	1:2:5:2	3:0:5:2	3:7:0	12	0:1:6:5:0	5.8713	2.00324	0.63348	5.80884	1.47167	0.465383	10	1248.5	372.737	117.87	0.298548	941.1	333.14
NT25	BG	Y	Nablus/Tl	35.1961	32.1984	218662	678310	603	73	100	140	168	171	217	267	289	122	158	203	228	581	109	3.44092	4.64345	5.42965	B	B	49.1359	3.96476	9	8:1	0:2:2:5	0:2:4:3	4:5:0	12	1:0:7:4:0	4.89891	0.220916	0.0736387	4.92272	0.695772	0.231924	7	1628.14	868.04	328.088	0.533148	1286.57	868.888
QH20	BG		Qalqilia/Hajjah	35.1327	32.1909	212683	677486	417	81	106	146	174	185	227	275	295	133	166	210	234	578	110			5.25337	C	C	34.661	5.17241	12	9:3	1:7:2:2	3:2:4:3	6:6:0	12	0:1:1:9:1	5.14643	1.22977	0.355004	5.18566	0.865949	0.249978	12	1126.42	591.299	170.693	0.524938	966.417	546.177
QG23	BG		Qalqilia/Gensafoot	35.1335	32.1835	212757	676656	401	82	107	147	175	186	228	277	296	134	167	212	235	569	111			5.25751	B	B	25.1568	5.6962	8	8:0	0:3:3:2	0:1:6:1	6:2:0	12	1:1:8:2:0	5.17976	1.52551	0.53935	5.37929	1.339	0.473409	11	1216.91	719.175	216.839	0.590985	895.182	685.661
GRG	BG		Beit Netofa Arraba																											8	8:0	2:1:4:1	0:0:6:2	7:1:0	12	0:1:7:3:1	3.79156	1.11051	0.392626	3.45311	0.705358	0.249382
UA11	SW	Y	Tubas/Aqqaba	35.3349	32.3656	231724	696859	424	82	109	152	181	182	228	281	302	132	168	216	241	449	108	3.39703	4.79843	5.68977	H	H	1.23641	9.79021	10	10:0	10:0:0:0	8:2:0:0	9:1:0	12	0:0:1:9:2	4.46176	0.621195	0.196439	4.48506	0.402331	0.127228	12	1747.83	1129.75	326.13	0.64637	1339.83	1087.56
RS36	SW		Ramallah/Senjel	35.2754	32.0381	226157	660542	676	69	95	134	162	169	218	268	291	119	156	201	226	534	108			5.69544	mix	mix	0.721205	5.58767	12	12:0	11:1:0:0	10:2:0:0	9:3:0	12	0:0:4:7:1	3.74965	1.00964	0.291457	3.61826	0.75531	0.218039	12	1617.14	954.398	275.511	0.590176	1195.58	647.148
RT33	SW		Ramallah/Trmosayah	35.2896	32.0327	227497	659940	683	67	95	134	162	168	219	268	291	117	157	201	226	531	108			5.71584	mix	mix	0.731193	5.67929	8	8:0	6:2:0:0	3:5:0:0	7:1:0	12	0:0:4:8:0	4.07453	0.728725	0.257643	3.69429	0.492967	0.17429	11	1526.18	696.636	210.044	0.456457	1088.36	619.042
RS35	SW	Y	Ramallah/Senjel	35.2688	32.0215	225528	658699	755	64	91	130	158	163	214	263	287	113	152	196	222	554	108	3.59775	4.89154	5.69239	H	H	8.98647	6.31579	9	9:0	8:1:0:0	8:1:0:0	8:1:0	11	1:0:6:1:3	4.70086	1.2842	0.428066	4.53669	0.813022	0.271007	9	1854.8	1596.58	532.194	0.860784	1394.44	1275.38
RA40	SW	Y	Ramallah/Dear Ammar	35.0506	31.9614	204903	652047	293	85	112	150	175	198	237	285	304	141	174	217	239	526	112	3.38979	4.55036	5.19905	B	B	52.372	2.72418	7	7:0	7:0:0:0	5:1:1:0	6:2:0	12	0:0:7:5:0	4.43438	0.839489	0.317297	4.13277	0.602111	0.227576	8	1149.38	509.552	180.154	0.443329	819	359.542
RA39	SW		Ramallah/Dear Ammar	35.0885	31.9603	208491	651913	475	78	105	144	170	185	229	277	298	131	167	210	234	557	111			5.28622	C	C	60.8984	1.88216	11	11:0	11:0:0:0	11:0:0:0	9:2:0	12	2:3:4:3:0	3.65764	0.607246	0.183092	3.69765	0.445378	0.134286	7	1411.5	587.947	222.223	0.41654	932.857	513.876
RA41	SW		Ramallah/Dear Ammar	35.0894	31.9583	208574	651691	479	78	105	144	169	185	229	277	298	131	167	210	233	556	110			5.29925	C	C	55.3914	1.85185	8	8:0	7:1:0:0	5:3:0:0	8:0:0	12	0:0:9:3:0	3.07518	0.639247	0.226008	3.14001	0.540538	0.191109	11	1519	766.399	231.078	0.504542	1066.73	708.315
RB37	SW	Y	Ramallah/Batonia	35.1722	31.8972	216403	644912	782	63	89	127	154	164	214	262	286	113	151	194	220	591	109	3.47482	4.75115	5.48932	H	H	3.10264	6.10329	7	7:0	7:0:0:0	5:2:0:0	7:0:0	11	0:1:4:6:0	4.15683	1.21381	0.458778	4.09699	0.885687	0.334758	10	1382.63	972.555	307.549	0.703409	985.2	876.943
HH49	SW	Y	Hebron/Halhol	35.063	31.5986	206023	611807	796	69	93	131	153	174	219	267	290	121	156	199	221	463	108	3.43895	4.68479	5.49794	B	B	27.1418	4.68632	9	9:0	9:0:0:0	8:1:0:0	6:3:0	12	1:0:2:8:1	6.41594	1.70572	0.568575	6.31564	0.655088	0.218363	12	1499.61	661.497	190.958	0.441113	1182.75	705.117
HO48	SW		Hebron/Beat Ola	35.0215	31.59	202091	610863	557	80	105	143	165	190	232	280	302	135	168	211	233	391	107			5.41111	B	B	27.0907	4.45587	8	8:0	8:0:0:0	6:2:0:0	8:0:0	12	0:0:5:5:2	5.00796	0.781858	0.276429	4.87978	0.670837	0.237177	12	1501.82	1107.71	319.767	0.737577	1005.08	864.647
HB47	SW		Hebron/Beat Kahel	35.1549	31.5811	214747	609863	956	63	85	123	147	165	209	258	285	114	147	190	216	501	109			5.82156	B	B	22.5225	5.29915	11	11:0	10:1:0:0	9:2:0:0	8:3:0	12	0:0:2:8:2	5.33797	0.696656	0.21005	5.28514	0.539658	0.162713	12	1325.17	545.362	157.432	0.41154	1015.08	463.118
HD51	SW	Y	Hebron/Dora	35.017	31.4679	201639	597329	774	71	94	131	154	177	219	266	291	124	156	198	222	375	105	3.57094	4.87856	5.67139	B	B	26.3198	3.38409	10	10:0	10:0:0:0	7:2:1:0	8:2:0	12	0:0:7:5:0	5.03549	1.26445	0.399854	4.74552	0.869678	0.275016	12	1743.83	984.915	284.321	0.564799	1418	933.822
HD52	SW		Hebron/Dora	35.0285	31.461	202726	596557	690	75	100	135	158	183	226	272	297	129	163	203	227	346	108			5.70539	B	B	9.80274	5.36304	6	6:0	6:0:0:0	3:2:1:0	4:2:0	12	0:0:6:4:2	4.59444	1.86163	0.760008	4.58176	1.00134	0.408795	12	1025.5	357.766	103.278	0.34887	685.417	336.486
BB55	SG		Bethlahem/Beat Sahour	35.2505	31.7057	223813	623680	565	77	103	140	165	189	235	284	307	133	169	212	236	388	107			5.92584	K	K	27.8528	4.72175	3	1:2	0:0:0:3	1:2:0:0	2:1:0	8	0:0:1:4:3	4.68479	0.851633	0.491691	3.96424	0.662338	0.382401	10	1327.4	662.412	209.473	0.49903	934.3	567.594
BB57	SG	Y	Bethlahem/Beat Sahour	35.235	31.7057	222347	623680	581	76	102	139	164	187	234	282	306	131	168	210	235	397	106	3.59264	4.92048	5.85242	B	B	11.8562	6.97306	8	4:4	0:0:0:8	1:4:1:2	8:0:0	12	1:0:5:6:0	3.78006	0.641852	0.226929	3.56397	0.386431	0.136624	7	1476.43	737.783	278.856	0.499707	1302.86	632.933
BB56	SG	Y	Bethlahem/Beat Sahour	35.2249	31.702	221392	623271	633	74	99	137	161	184	230	279	302	129	164	208	231	414	108	3.57469	4.89171	5.81424	K	K	9.34616	7.12277	8	3:5	0:1:5:2	7:0:1:0	6:2:0	12	0:0:8:3:1	3.59003	0.719056	0.254225	3.22357	0.446691	0.157929	10	1372.7	780.041	246.671	0.568253	1149.2	854.988
BT53	SG	Y	Bethlahem/Taqoa'a	35.2052	31.6432	219520	616744	770	70	94	132	155	177	224	272	295	123	159	202	225	413	108	3.68808	4.99114	5.88061	mix	mix	14.9969	6.21558	6	4:2	0:0:0:6	3:1:0:2	5:1:0	12	1:0:8:3:0	3.31329	5.51507	2.25152	3.38767	3.41164	1.39279	11	1005.46	647.802	195.32	0.644287	851.909	685.57
MRA	Ex		America	35.2766	32.8108	226205	746227	150	95	121	161	193	196	237	284	306	145	179	222	249	539	110			5.19453	H	H	0.391303	9.44245	4	4:0	0:0:3:1	0:0:4:0	1:3:0	12	0:0:1:7:4	6.70969	1.40882	0.704409	7.27733	1.68523	0.842613	9	1338.67	771.163	257.054	0.576068	1288.33	799.712
FLI	Ex		India																											10	10:0	8:2:0:0	0:1:8:1	0:4:6	12	0:0:12:0:0	15.0692	5.15952	1.63158	14.824	5.26584	1.6652
FLT	Ex		Italy																											6	6:0	0:0:5:1	0:0:4:2	2:4:0	12	0:0:0:0:12	4.59507	2.2192	0.905985	4.70525	1.38536	0.56557
Table S1. Data on landraces used in this study and their respective collection sites. horticultural variety: BW, Baladi White, BG, Baladi Green, SW, Sahouri White, SG, Sahouri Green. Site: name of village/district. GPS coordinates: lon, longitude, lat, latitude, in decimal degree and in DMS. alt, altitude in meter.Ecogeographical variables, measured over three decades: tmean, tmin, tmax:: tempera…
[truncated: 65 more columns]
